# Supplementary material for: Climate change models predict southerly shift of the cat flea (Ctenocephalides felis) distribution in Australia
Source: Parasit Vectors. 2019 Mar 22;12:137. doi: 10.1186/s13071-019-3399-6 (PMC6431004; doi:10.1186/s13071-019-3399-6)
Supplement: Supplementary file 2 — Additional file 2: Table S4. Longitude/latitude of the included Ctenocephalides felis samples. [file 13071_2019_3399_MOESM2_ESM.xlsx]

## Sheet: Table S4
Additional file 2: Table S4. Longitude/latitude of the included Ctenocephalides felis samples.
Latitude	Longitude	Name	Description	No	Locality	JS#	TA#	Genbank
-34.5759	150.774	C. felis _SYDNEY	AUS_h1	1	Albion Park 2527	n/d	n/d	n/d
-34.5759	150.774	C. felis _SYDNEY	AUS_h1	2	Albion Park 2527	n/d	n/d	n/d
-34.5759	150.774	C. felis _SYDNEY	AUS_h1	3	Albion Park 2527	n/d	n/d	n/d
-34.0833	150.801	C. felis _SYDNEY	AUS_h1	4	Ambarvale 2560	n/d	n/d	n/d
-37.5397	143.823	C. felis _SYDNEY	AUS_h1	5	Ballarat 3355	n/d	n/d	n/d
-33.9259	151.034	C. felis _SYDNEY	AUS_h1	6	Bankstown 2200	n/d	n/d	n/d
-33.7629	150.992	C. felis _SYDNEY	AUS_h1	7	Baulkham Hills 2153	n/d	n/d	n/d
-33.7629	150.992	C. felis _SYDNEY	AUS_h1	8	Baulkham Hills 2153	n/d	n/d	n/d
-33.7629	150.992	C. felis _SYDNEY	AUS_h1	9	Baulkham Hills 2153	n/d	n/d	n/d
-33.7629	150.992	C. felis _SYDNEY	AUS_h1	10	Baulkham Hills 2153	n/d	n/d	n/d
-33.7629	150.992	C. felis _SYDNEY	AUS_h1	11	Baulkham Hills 2153	n/d	n/d	n/d
-33.7629	150.992	C. felis _SYDNEY	AUS_h1	12	Baulkham Hills 2153	n/d	n/d	n/d
-33.7629	150.992	C. felis _SYDNEY	AUS_h1	13	Baulkham Hills 2153	n/d	n/d	n/d
-36.6666	149.824	C. felis _SYDNEY	AUS_h1	14	Bega 2550	n/d	n/d	n/d
-36.6666	149.824	C. felis _SYDNEY	AUS_h1	15	Bega 2550	n/d	n/d	n/d
-31.38	116.097	C. felis _SYDNEY	AUS_h1	16	Bindoon 6502	n/d	n/d	n/d
-33.7175	150.312	C. felis _SYDNEY	AUS_h1	17	Blue Mountains 2780	n/d	n/d	n/d
-27.6102	152.791	C. felis _SYDNEY	AUS_h1	18	Booval 4304	n/d	n/d	n/d
-24.8552	152.374	C. felis _SYDNEY	AUS_h1	19	Bundaberg 4670	n/d	n/d	n/d
-16.9351	145.745	C. felis _CAIRNS	AUS_h4	20	Cairns 4870	n/d	n/d	n/d
-16.9351	145.745	C. felis _CAIRNS	AUS_h4	21	Cairns 4870	n/d	n/d	n/d
-16.925	145.775	C. felis _CAIRNS	AUS_h4	22	Cairns City 4870	n/d	n/d	n/d
-16.925	145.775	C. felis _CAIRNS	AUS_h4	23	Cairns City 4870	n/d	n/d	n/d
-16.925	145.775	C. felis _CAIRNS	AUS_h4	24	Cairns City 4870	n/d	n/d	n/d
-16.925	145.775	C. felis _CAIRNS	AUS_h4	25	Cairns City 4870	n/d	n/d	n/d
-16.925	145.775	C. felis _CAIRNS	AUS_h4	26	Cairns City 4870	n/d	n/d	n/d
-16.925	145.775	C. felis _CAIRNS	AUS_h4	27	Cairns City 4870	n/d	n/d	n/d
-16.925	145.775	C. felis _CAIRNS	AUS_h4	28	Cairns City 4870	n/d	n/d	n/d
-16.925	145.775	C. felis _CAIRNS	AUS_h4	29	Cairns City 4870	n/d	n/d	n/d
-16.925	145.775	C. felis _CAIRNS	AUS_h4	30	Cairns City 4870	n/d	n/d	n/d
-16.925	145.775	C. felis _CAIRNS	AUS_h4	31	Cairns City 4870	n/d	n/d	n/d
-16.925	145.775	C. felis _CAIRNS	AUS_h4	32	Cairns City 4870	n/d	n/d	n/d
-16.925	145.775	C. felis _CAIRNS	AUS_h4	33	Cairns City 4870	n/d	n/d	n/d
-16.925	145.775	C. felis _CAIRNS	AUS_h4	34	Cairns City 4870	n/d	n/d	n/d
-16.925	145.775	C. felis _CAIRNS	AUS_h4	35	Cairns City 4870	n/d	n/d	n/d
-16.925	145.775	C. felis _CAIRNS	AUS_h4	36	Cairns City 4870	n/d	n/d	n/d
-16.925	145.775	C. felis _CAIRNS	AUS_h4	37	Cairns City 4870	n/d	n/d	n/d
-16.925	145.775	C. felis _CAIRNS	AUS_h4	38	Cairns City 4870	n/d	n/d	n/d
34.0544	150.696	C. felis _SYDNEY	AUS_h1	39	Camden 2570	n/d	n/d	n/d
-33.8901	151.18	C. felis _SYDNEY	AUS_h1	40	Camperdown 2050	n/d	n/d	n/d
-32.8334	151.354	C. felis _SYDNEY	AUS_h1	41	Cessnock 2325	n/d	n/d	n/d
-43.0833	147.28	C. felis _SYDNEY	AUS_h1	42	Coningham 7054	n/d	n/d	n/d
-33.7931	151.06	C. felis _SYDNEY	AUS_h1	43	Dundas Valley 2117	n/d	n/d	n/d
-33.5206	150.719	C. felis _SYDNEY	AUS_h1	44	East Kurrajong 2758	n/d	n/d	n/d
-33.7904	151.082	C. felis _SYDNEY	AUS_h1	45	Eastwood 2122	n/d	n/d	n/d
-33.7746	151.079	C. felis _SYDNEY	AUS_h1	46	Epping 2121	n/d	n/d	n/d
-33.7746	151.079	C. felis _SYDNEY	AUS_h1	47	Epping 2121	n/d	n/d	n/d
-33.7746	151.079	C. felis _SYDNEY	AUS_h1	48	Epping 2121	n/d	n/d	n/d
-33.7746	151.079	C. felis _SYDNEY	AUS_h1	49	Epping 2121	n/d	n/d	n/d
-12.0247	135.569	C. felis _DARWIN	AUS_h3	50	Galiwinku 0822	n/d	n/d	n/d
-12.0247	135.569	C. felis _DARWIN	AUS_h3	51	Galiwinku 0822	n/d	n/d	n/d
-12.0247	135.569	C. felis _DARWIN	AUS_h3	52	Galiwinku 0822	n/d	n/d	n/d
-12.0247	135.569	C. felis _DARWIN	AUS_h3	53	Galiwinku 0822	n/d	n/d	n/d
-12.0247	135.569	C. felis _DARWIN	AUS_h3	54	Galiwinku 0822	n/d	n/d	n/d
-12.0247	135.569	C. felis _DARWIN	AUS_h3	55	Galiwinku 0822	n/d	n/d	n/d
-12.0247	135.569	C. felis _DARWIN	AUS_h3	56	Galiwinku 0822	n/d	n/d	n/d
-34.6069	138.746	C. felis _SYDNEY	AUS_h1	57	Gawler 5118	n/d	n/d	n/d
-34.6069	138.746	C. felis _SYDNEY	AUS_h1	58	Gawler 5118	n/d	n/d	n/d
-34.6069	138.746	C. felis _SYDNEY	AUS_h1	59	Gawler 5118	n/d	n/d	n/d
-34.6069	138.746	C. felis _SYDNEY	AUS_h1	60	Gawler 5118	n/d	n/d	n/d
-34.6069	138.746	C. felis _SYDNEY	AUS_h1	61	Gawler 5118	n/d	n/d	n/d
-34.6069	138.746	C. felis _SYDNEY	AUS_h1	62	Gawler 5118	n/d	n/d	n/d
-33.595	150.971	C. felis _SYDNEY	AUS_h1	63	Glenorie 2157	n/d	n/d	n/d
-33.7049	151.099	C. felis _SYDNEY	AUS_h1	64	Hornsby 2077	n/d	n/d	n/d
-33.7049	151.099	C. felis _SYDNEY	AUS_h1	65	Hornsby 2077	n/d	n/d	n/d
-35.7752	137.214	C. felis _SYDNEY	AUS_h1	66	Kangaroo Island 5223	n/d	n/d	n/d
-33.8746	150.799	C. felis _SYDNEY	AUS_h1	67	Kemps Creek 2178	n/d	n/d	n/d
-37.8039	145.318	C. felis _SYDNEY	AUS_h1	68	Kilsyth 3137	n/d	n/d	n/d
-42.9811	147.323	C. felis _SYDNEY	AUS_h1	69	Kingston Beach 7050	n/d	n/d	n/d
-38.0167	144.417	C. felis _SYDNEY	AUS_h1	70	Lara 3212	n/d	n/d	n/d
-16.9933	145.424	C. felis _SYDNEY	AUS_h1	71	Mareeba 4880	n/d	n/d	n/d
-17.0019	145.439	C. felis _CAIRNS	AUS_h4	72	Mareeba 4880	n/d	n/d	n/d
-17.0019	145.439	C. felis _CAIRNS	AUS_h4	73	Mareeba 4880	n/d	n/d	n/d
-17.0019	145.439	C. felis _CAIRNS	AUS_h4	74	Mareeba 4880	n/d	n/d	n/d
-34.0254	150.849	C. felis _SYDNEY	AUS_h1	75	Minto 2566	n/d	n/d	n/d
-31.037	116.103	C. felis _SYDNEY	AUS_h1	76	Mogumber 6506	n/d	n/d	n/d
-31.9025	115.898	C. felis _SYDNEY	AUS_h1	77	Morley 6062	n/d	n/d	n/d
-31.9025	115.898	C. felis _SYDNEY	AUS_h1	78	Morley 6062	n/d	n/d	n/d
-38.2368	146.401	C. felis _SYDNEY	AUS_h1	79	Morwell 3840	n/d	n/d	n/d
-33.0693	151.661	C. felis _SYDNEY	AUS_h1	80	Newcastle 2281	n/d	n/d	n/d
-33.811	151.216	C. felis _SYDNEY	AUS_h1	81	Northbridge 2063	n/d	n/d	n/d
-33.811	151.216	C. felis _SYDNEY	AUS_h1	82	Northbridge 2063	n/d	n/d	n/d
-27.6893	153.034	C. felis _SYDNEY	AUS_h1	83	Park Ridge 4125	n/d	n/d	n/d
-27.6893	153.034	C. felis _SYDNEY	AUS_h1	84	Park Ridge 4125	n/d	n/d	n/d
-31.4327	152.913	C. felis _SYDNEY	AUS_h1	85	Port Macquarie 2444	n/d	n/d	n/d
-33.8029	150.916	C. felis _SYDNEY	AUS_h1	86	Prospect 2148	n/d	n/d	n/d
-42.7333	147.433	C. felis _SYDNEY	AUS_h1	87	Richmond 3121	n/d	n/d	n/d
-33.7727	150.844	C. felis _SYDNEY	AUS_h1	88	Rooty hill 2766	n/d	n/d	n/d
-34.065	150.841	C. felis _SYDNEY	AUS_h1	89	Ruse 2560	n/d	n/d	n/d
-33.7978	151.25	C. felis _SYDNEY	AUS_h1	90	Seaforth 2092	n/d	n/d	n/d
-42.8925	147.316	C. felis _SYDNEY	AUS_h1	91	South Hobart 7004	n/d	n/d	n/d
-33.8942	151.164	C. felis _SYDNEY	AUS_h1	92	Stanmore 2048	n/d	n/d	n/d
-33.8942	151.164	C. felis _SYDNEY	AUS_h1	93	Stanmore 2048	n/d	n/d	n/d
-33.8945	151.164	C. felis _SYDNEY	AUS_h1	94	Sydney 2000	n/d	n/d	n/d
-34.4319	150.843	C. felis _SYDNEY	AUS_h1	95	Wollongong 2525	n/d	n/d	n/d
-16.9094	145.87	C. felis _CAIRNS	AUS_h4	96	Yarrabah 4871	n/d	n/d	n/d
-16.9094	145.87	C. felis _CAIRNS	AUS_h4	97	Yarrabah 4871	n/d	n/d	n/d
-16.9094	145.87	C. felis _CAIRNS	AUS_h4	98	Yarrabah 4871	n/d	n/d	n/d
-17.1071	145.832	C. felis _CAIRNS	AUS_h4	99	Aloomba 4871	JS4350	TA12-1	MK093995
-17.1071	145.832	C. felis _CAIRNS	AUS_h4	100	Aloomba 4871	JS4351	TA12-2	MK094037
-17.1071	145.832	C. felis _CAIRNS	AUS_h4	101	Aloomba 4871	JS4352	TA12-3	MK094038
-17.2607	145.477	C. felis _CAIRNS	AUS_h4	102	Atherton 4883	JS4234	TA1	MK093987
-17.0034	145.742	C. felis _SYDNEY	AUS_h1	103	Bentley Park 4869	JS4276	TA4-1	MK094061
-17.0034	145.742	C. felis _SYDNEY	AUS_h2	104	Bentley Park 4869	JS4277	TA4-2	MK094054
-17.0034	145.742	C. felis _CAIRNS	AUS_h4	105	Bentley Park 4869	JS4526	TA18-1	MK093997
-17.0034	145.742	C. felis _CAIRNS	AUS_h4	106	Bentley Park 4869	JS4527	TA18-2	MK093998
-17.0034	145.742	C. felis _CAIRNS	AUS_h4	107	Bentley Park 4869	JS4528	TA18-3	MK093999
-17.0034	145.742	C. felis _CAIRNS	AUS_h4	108	Bentley Park 4869	JS4529	TA19-1	MK094040
-17.0034	145.742	C. felis _CAIRNS	AUS_h4	109	Bentley Park 4869	JS4530	TA19-2	MK094000
-17.0034	145.742	C. felis _CAIRNS	AUS_h4	110	Bentley Park 4869	JS4531	TA19-3	MK094001
-17.0034	145.742	C. felis _CAIRNS	AUS_h4	111	Bentley Park 4869	JS4532	TA19-4	MK094002
-17.0034	145.742	C. felis _CAIRNS	AUS_h5	112	Bentley Park 4869	JS4235	TA2	MK094044
-16.941	145.741	C. felis _CAIRNS	AUS_h4	113	Earlville 4870	JS4278	TA5-1	MK093988
-16.941	145.741	C. felis _CAIRNS	AUS_h4	114	Earlville 4870	JS4279	TA5-2	MK093989
-16.941	145.741	C. felis _CAIRNS	AUS_h4	115	Earlville 4870	JS4280	TA5-3	MK093990
-16.941	145.741	C. felis _CAIRNS	AUS_h4	116	Earlville 4870	JS4540	TA14-1	MK094009
-16.941	145.741	C. felis _CAIRNS	AUS_h4	117	Earlville 4870	JS4541	TA14-2	MK094010
-16.941	145.741	C. felis _CAIRNS	AUS_h4	118	Earlville 4870	JS4542	TA14-3	MK094011
-16.941	145.741	C. felis _CAIRNS	AUS_h4	119	Earlville 4870	JS4543	TA14-4	MK094012
-16.941	145.741	C. felis _CAIRNS	AUS_h4	120	Earlville 4870	JS4544	TA14-5	MK094013
-16.941	145.741	C. felis _CAIRNS	AUS_h4	121	Earlville 4870	JS4545	TA14-6	MK094014
-16.941	145.741	C. felis _CAIRNS	AUS_h4	122	Earlville 4870	JS4546	TA14-7	MK094015
-16.941	145.741	C. felis _CAIRNS	AUS_h4	123	Earlville 4870	JS4547	TA14-8	MK094016
-16.941	145.741	C. felis _CAIRNS	AUS_h4	124	Earlville 4870	JS4554	TA14-9	MK094022
-16.941	145.741	C. felis _CAIRNS	AUS_h4	125	Earlville 4870	JS4555	TA15-1	MK094023
-16.941	145.741	C. felis _CAIRNS	AUS_h4	126	Earlville 4870	JS4556	TA15-2	MK094024
-16.941	145.741	C. felis _CAIRNS	AUS_h4	127	Earlville 4870	JS4557	TA15-3	MK094025
-16.941	145.741	C. felis _CAIRNS	AUS_h4	128	Earlville 4870	JS4558	TA15-4	MK094026
-16.941	145.741	C. felis _CAIRNS	AUS_h4	129	Earlville 4870	JS4559	TA15-5	MK094027
-16.941	145.741	C. felis _CAIRNS	AUS_h4	130	Earlville 4870	JS4561	TA15-7	MK094028
-16.941	145.741	C. felis _CAIRNS	AUS_h4	131	Earlville 4870	JS4562	TA15-8	MK094029
-16.941	145.741	C. felis _CAIRNS	AUS_h4	132	Earlville 4870	JS4564	TA15-10	MK094030
-16.941	145.741	C. felis _CAIRNS	AUS_h4	133	Earlville 4870	JS4565	TA15-11	MK094031
-16.941	145.741	C. felis _CAIRNS	AUS_h4	134	Earlville 4870	JS4566	TA15-12	MK094032
-16.941	145.741	C. felis _CAIRNS	AUS_h4	135	Earlville 4870	JS4567	TA15-13	MK094033
-16.941	145.741	C. felis _CAIRNS	AUS_h4	136	Earlville 4870	JS4568	TA15-14	MK094034
-16.941	145.741	C. felis _CAIRNS	AUS_h4	137	Earlville 4870	JS4569	TA15-15	MK094035
-16.941	145.741	C. felis _CAIRNS	AUS_h4	138	Earlville 4870	JS4570	TA15-16	MK094036
-16.941	145.741	C. felis _CAIRNS	AUS_h6	139	Earlville 4870	JS4560	TA15-6	MK094041
-16.941	145.741	C. felis _CAIRNS	AUS_h6	140	Earlville 4870	JS4563	TA15-9	MK094042
-17.0832	145.796	C. felis _SYDNEY	AUS_h1	141	Gordonvale 4865	JS4354	TA13-2	MK094058
-17.0832	145.796	C. felis _DARWIN	AUS_h3	142	Gordonvale 4865	JS4353	TA13-1	MK094066
-17.0832	145.796	C. felis _CAIRNS	AUS_h4	143	Gordonvale 4865	JS4551	TA22-1	MK094019
-17.0832	145.796	C. felis _CAIRNS	AUS_h4	144	Gordonvale 4865	JS4552	TA22-2	MK094020
-17.0832	145.796	C. felis _CAIRNS	AUS_h4	145	Gordonvale 4865	JS4553	TA22-3	MK094021
-16.9913	145.423	C. felis _SYDNEY	AUS_h1	146	Mareeba 4880	JS4300	TA6-1	MK094055
-16.9913	145.423	C. felis _SYDNEY	AUS_h1	147	Mareeba 4880	JS4303	TA6-4	MK094056
-16.9913	145.423	C. felis _SYDNEY	AUS_h1	148	Mareeba 4880	JS4304	TA6-5	MK094057
-16.9913	145.423	C. felis _SYDNEY	AUS_h1	149	Mareeba 4880	JS4359	TA6-11	MK094050
-16.9913	145.423	C. felis _SYDNEY	AUS_h1	150	Mareeba 4880	JS4361	TA6-13	MK094051
-16.9913	145.423	C. felis _SYDNEY	AUS_h1	151	Mareeba 4880	JS4362	TA6-14	MK094052
-16.9913	145.423	C. felis _SYDNEY	AUS_h1	152	Mareeba 4880	JS4340	TA7-1	MK094045
-16.9913	145.423	C. felis _SYDNEY	AUS_h1	153	Mareeba 4880	JS4341	TA7-2	MK094046
-16.9913	145.423	C. felis _SYDNEY	AUS_h1	154	Mareeba 4880	JS4342	TA7-3	MK094047
-16.9913	145.423	C. felis _SYDNEY	AUS_h1	155	Mareeba 4880	JS4343	TA7-4	MK094048
-16.9913	145.423	C. felis _SYDNEY	AUS_h1	156	Mareeba 4880	JS4344	TA7-5	MK094049
-16.9913	145.423	C. felis _SYDNEY	AUS_h2	157	Mareeba 4880	JS4356	TA6-8	MK094059
-16.9913	145.423	C. felis _SYDNEY	AUS_h2	158	Mareeba 4880	JS4360	TA6-12	MK094060
-16.9913	145.423	C. felis _SYDNEY	AUS_h2	158	Mareeba 4880	JS4358	TA6-10	MK094062
-16.9913	145.423	C. felis _DARWIN	AUS_h3	160	Mareeba 4880	JS4301	TA6-2	MK094063
-16.9913	145.423	C. felis _DARWIN	AUS_h3	161	Mareeba 4880	JS4302	TA6-3	MK094064
-16.9913	145.423	C. felis _DARWIN	AUS_h3	162	Mareeba 4880	JS4305	TA6-6	MK094065
-16.9913	145.423	C. felis _DARWIN	AUS_h3	163	Mareeba 4880	JS4357	TA6-9	MK094067
-16.9913	145.423	C. felis _CAIRNS	AUS_h4	164	Mareeba 4880	JS4355	TA6-7	MK093993
-26.7129	153.049	C. felis _SYDNEY	AUS_h1	165	Tanawha 4556	JS4236	TA3	MK094053
-16.8052	145.69	C. felis _CAIRNS	AUS_h4	166	Trinity Beach 4879	JS4345	TA8-1	MK093991
-16.8052	145.69	C. felis _CAIRNS	AUS_h4	167	Trinity Beach 4879	JS4346	TA8-2	MK093992
-16.8052	145.69	C. felis _CAIRNS	AUS_h4	168	Trinity Beach 4879	JS4348	TA10	MK094039
-16.8052	145.69	C. felis _CAIRNS	AUS_h4	169	Trinity Beach 4879	JS4349	TA11	MK093994
-16.9634	145.746	C. felis _CAIRNS	AUS_h4	170	Woree 4868	JS4548	TA16-1	MK094017
-16.9634	145.746	C. felis _CAIRNS	AUS_h4	171	Woree 4868	JS4549	TA16-2	MK094018
-16.9634	145.746	C. felis _CAIRNS	AUS_h4	172	Woree 4868	JS4550	TA16-3	MK094043
-16.9634	145.746	C. felis _CAIRNS	AUS_h4	173	Woree 4868	JS4525	TA17	MK093996
-16.9634	145.746	C. felis _CAIRNS	AUS_h4	174	Woree 4868	JS4533	TA20-1	MK094003
-16.9634	145.746	C. felis _CAIRNS	AUS_h4	175	Woree 4868	JS4534	TA20-2	MK094004
-16.9634	145.746	C. felis _CAIRNS	AUS_h4	176	Woree 4868	JS4535	TA21-1	MK094005
-16.9634	145.746	C. felis _CAIRNS	AUS_h4	177	Woree 4868	JS4536	TA21-2	MK094006
-16.9634	145.746	C. felis _CAIRNS	AUS_h4	178	Woree 4868	JS4537	TA21-3	MK094007
-16.9634	145.746	C. felis _CAIRNS	AUS_h4	179	Woree 4868	JS4538	TA21-4	MK094008
